# Supplementary material for: Disruption of intestinal oxygen balance in acute colitis alters the gut microbiome
Source: Gut Microbes. 2024 Jul 3;16(1):2361493. doi: 10.1080/19490976.2024.2361493 (PMC11225921; doi:10.1080/19490976.2024.2361493)
Supplement: Supplemental Material [file KGMI_A_2361493_SM6597.zip]

Archive with 3 entries (3 files):
- FigureS1.tiff
- FigureS2.tiff
- SupplementalMethods_13May2024.docx
